# Supplementary material for: Caveolin-1 Expression Ameliorates Nephrotic Damage in a Rabbit Model of Cholesterol-Induced Hypercholesterolemia
Source: PLoS One. 2016 Apr 28;11(4):e0154210. doi: 10.1371/journal.pone.0154210 (PMC4849769; doi:10.1371/journal.pone.0154210)
Supplement: S1 File — (XLSX) [file pone.0154210.s001.xlsx]

## Sheet: S1 File
	S1 File.
		Mean	NC	HC	HCAV-1
		CAV-1	3.1	7.3	8.4
		CypA	0.8	10.1	4.7
		SD	NC	HC	HCAV-1
		CAV-1	2.5	3.3	4.8
		CypA	0.6	2.7	3.1
