# Supplementary material for: Caveolin-1 Expression Ameliorates Nephrotic Damage in a Rabbit Model of Cholesterol-Induced Hypercholesterolemia
Source: PLoS One. 2016 Apr 28;11(4):e0154210. doi: 10.1371/journal.pone.0154210 (PMC4849769; doi:10.1371/journal.pone.0154210)
Supplement: S2 File — (A) Oil Red O staining. (B) MDA levels. (XLSX) [file pone.0154210.s002.xlsx]

## Sheet: S2 File
	S2 File.
	(A)
		Mean	NC	HC	HCAV-1
		Oil Red O	5.8	21.3	14.1
		SD	NC	HC	HCAV-1
		Oil Red O	1.7	4.5	4.3
	(B)
		Mean	NC	HC	HCAV-1
		MDA	0.66	9.71	4.29
		SD	NC	HC	HCAV-1
		MDA	0.1	3.03	2.27
