# Supplementary material for: Caveolin-1 Expression Ameliorates Nephrotic Damage in a Rabbit Model of Cholesterol-Induced Hypercholesterolemia
Source: PLoS One. 2016 Apr 28;11(4):e0154210. doi: 10.1371/journal.pone.0154210 (PMC4849769; doi:10.1371/journal.pone.0154210)
Supplement: S3 File — (A) mtDNA copy number per cell in rabbit renal tissue. (B) PGC-1α and NRF-1 on immunohistochemical staining. (XLSX) [file pone.0154210.s003.xlsx]

## Sheet: S3 File
	S3 File.
	(A)
		Mean	NC	HC	HCAV-1
		mtDNA	399.81	845.825	680.36
		SD	NC	HC	HCAV-1
		mtDNA	22.7684	34.4906	43.8987
	(B)
		Mean	NC	HC	HCAV-1
		PGC-1	6.5	14.6	7.7
		NRF-1	1.2	4.8	2.9
		SD	NC	HC	HCAV-1
		PGC-1	5.1	5.4	5.1
		NRF-1	0.6	3	2.2
