# Supplementary material for: Caveolin-1 Expression Ameliorates Nephrotic Damage in a Rabbit Model of Cholesterol-Induced Hypercholesterolemia
Source: PLoS One. 2016 Apr 28;11(4):e0154210. doi: 10.1371/journal.pone.0154210 (PMC4849769; doi:10.1371/journal.pone.0154210)
Supplement: S4 File — (A) 8-OHdG IHF staining in rabbit glomerular tissue. (B) mtDNA oxidative damage in rabbit renal tissue. (XLSX) [file pone.0154210.s004.xlsx]

## Sheet: S4 File
	S4 File.
	(A)
		Mean	NC	HC	HCAV-1
		8-OHdG	7.5	13.7	8
		SD	NC	HC	HCAV-1
		8-OHdG	2.5	3.9	2.1
	(B)
		Mean	NC	HC	HCAV-1
		delta CT	1.05	1.43	1.05
		SD
		delta CT	NC	HC	HCAV-1
			0.38	0.16	0.22
