# Supplementary material for: Caveolin-1 Expression Ameliorates Nephrotic Damage in a Rabbit Model of Cholesterol-Induced Hypercholesterolemia
Source: PLoS One. 2016 Apr 28;11(4):e0154210. doi: 10.1371/journal.pone.0154210 (PMC4849769; doi:10.1371/journal.pone.0154210)
Supplement: S5 File — (XLSX) [file pone.0154210.s005.xlsx]

## Sheet: S5 File
	S5 File.
		Mean	NC	HC	HCAV-1
		SOD2	8.9	1.9	3.5
		Catalase	73.9	19.5	51.1
		SD	NC	HC	HCAV-1
		SOD2	3.7	2.5	2.1
		Catalase	25.1	6.5	8.5
