# Supplementary material for: Caveolin-1 Expression Ameliorates Nephrotic Damage in a Rabbit Model of Cholesterol-Induced Hypercholesterolemia
Source: PLoS One. 2016 Apr 28;11(4):e0154210. doi: 10.1371/journal.pone.0154210 (PMC4849769; doi:10.1371/journal.pone.0154210)
Supplement: S6 File — (A) The OXPHOS complex (I–V) band intensities. (B) The CAV-1, CyPA, mitochondrial biogenesis markers, and antioxidant enzymes. (XLSX) [file pone.0154210.s006.xlsx]

## Sheet: S6 File
	S6 Flie.
	(A)
		Mean		NC	HC	HCAV-1
		CV-ATP5A		1	1.98	1.34
		CⅢ-UQCRC2		1	1.16	1.07
		CⅣ-MTCO1		1	1.72	1.57
		CⅡ-SDHB		1	2.11	1.31
		CⅠ-NDUFB8		1	2.32	1.46
		CⅠ~ CV		1	1.91	1.45
		SD		NC	HC	HCAV-1
		CV-ATP5A		0	0.56	0.33
		CⅢ-UQCRC2		0	0.66	0.44
		CⅣ-MTCO1		0	0.71	0.66
		CⅡ-SDHB		0	0.65	0.44
		CⅠ-NDUFB8		0	0.39	0.3
		CⅠ~CV		0	0.36	0.12
	(B)
		Mean	NC	HC	HCAV-1
		CAV-1	1	2.4	2.6
		CypA	1	5.2	2.3
		PGC1-α	1	2.6	1.5
		NRF-1	1	3.4	1.7
		SOD2	1	0.7	0.9
		Catalase	1	0.5	0.9
		SD	NC	HC	HCAV-1
		CAV-1	0	1.19	1.4
		CypA	0	3.91	0.73
		PGC1-α	0	0.43	0.09
		NRF-1	0	2.88	0.64
		SOD2	0	0.2	0.26
		Catalase	0	0.14	0.06
