# Supplementary material for: Caveolin-1 Expression Ameliorates Nephrotic Damage in a Rabbit Model of Cholesterol-Induced Hypercholesterolemia
Source: PLoS One. 2016 Apr 28;11(4):e0154210. doi: 10.1371/journal.pone.0154210 (PMC4849769; doi:10.1371/journal.pone.0154210)
Supplement: S7 File — (XLSX) [file pone.0154210.s007.xlsx]

## Sheet: S7 File
	S7 File.
		Mean	Positive	NC	HC	HCAV-1
		TUNEL	15.5	6.9	11.1	7
		SD	Positive	NC	HC	HCAV-1
		TUNEL	1.6	0.7	1.1	0.5
