# Supplementary material for: Caveolin-1 Expression Ameliorates Nephrotic Damage in a Rabbit Model of Cholesterol-Induced Hypercholesterolemia
Source: PLoS One. 2016 Apr 28;11(4):e0154210. doi: 10.1371/journal.pone.0154210 (PMC4849769; doi:10.1371/journal.pone.0154210)
Supplement: S8 File — (XLSX) [file pone.0154210.s008.xlsx]

## Sheet: S8 File
	S8 File.
		Mean	NC	HC	HCAV-1
		Nrf2	27.2	6.9	22
		Keap1	7.2	39.7	10.1
		GCLC	23.7	10.5	15.7
		SD	NC	HC	HCAV-1
		Nrf-2	7	1.6	4.3
		Keap-1	2.6	17.1	3.3
		GCLC	2	2.8	3.2
