# Supplementary material for: Caveolin-1 Expression Ameliorates Nephrotic Damage in a Rabbit Model of Cholesterol-Induced Hypercholesterolemia
Source: PLoS One. 2016 Apr 28;11(4):e0154210. doi: 10.1371/journal.pone.0154210 (PMC4849769; doi:10.1371/journal.pone.0154210)
Supplement: S9 File — (A) Nrf2 experssion, (B) Keap1 expression, and (C) GCLC expression in the total homogenate, cytoplasm and nuclear fractions. (XLSX) [file pone.0154210.s009.xlsx]

## Sheet: S9 File
	S9 File.
	(A)
		Mean	Homogenate	Cytoplasm	Nucleus
		NC	1	1	1
		HC	0.35	1.29	0.59
		HCAV-1	0.42	1.18	0.75
		SD	Homogenate	Cytoplasm	Nucleus
		NC	0	0	0
		HC	0.03	0.06	0.12
		HCAV-1	0.04	0.07	0.14
	(B)
		Keap-1	NC	HC	HCAV-1
		Homogenate	1	1.56	1.09
		Cytoplasm	1	1.63	1.28
		SD	NC	HC	HCAV-1
		Homogenate	0	0.1	0.07
		Cytoplasm	0	0.37	0.08
	(C)
		Mean	NC	HC	HCAV-1
		Homogenate	1	0.65	0.69
		Cytoplasm	1	0.55	0.7
		SD	NC	HC	HCAV-1
		Homogenate	0	0.07	0.09
		Cytosol	0	0.18	0.19
